# Supplementary material for: Adipose Tissue Stem Cells (ASCs) and ASC-Derived Extracellular Vesicles Prevent the Development of Experimental Peritoneal Fibrosis
Source: Cells. 2025 Mar 14;14(6):436. doi: 10.3390/cells14060436 (PMC11941392; doi:10.3390/cells14060436)
Supplement: Supplementary file 1 [file cells-14-00436-s001.zip]

Archive with 1 entries (1 files):
- cells-3262303-supplementary.pdf
